# Supplementary material for: Quantifying portable genetic effects and improving cross-ancestry genetic prediction with GWAS summary statistics
Source: Nat Commun. 2023 Feb 14;14:832. doi: 10.1038/s41467-023-36544-7 (PMC9929290; doi:10.1038/s41467-023-36544-7)
Supplement: Supplementary file 4 — Supplementary Data 1-25 [file 41467_2023_36544_MOESM4_ESM.xlsx]

## Sheet: Content
Content
Supplementary Data 1. Type I error rates under the infinitesimal model
Supplementary Data 2. Type I error rates under the heritability enrichment model
Supplementary Data 3. Type I error rates under the LDAK model
Supplementary Data 4. Type I error rates for binary traits
Supplementary Data 5. Type I error rates under the infinitesimal model for whole genome SNPs
Supplementary Data 6. False positive rates under the heritability enrichment model for whole genome SNPs
Supplementary Data 7. Description of 31 anthropometric and blood panel traits
Supplementary Data 8. Number of significant regions identified by X-Wing and PESCA in UKB-BBJ analysis
Supplementary Data 9. Cross-population genetic correlations in UKB-BBJ analysis
Supplementary Data 10. Description of four lipid traits in replication datasets
Supplementary Data 11. Genetic covariance analysis in replication datasets
Supplementary Data 12. Prediction accuracy of X-Wing and PRS-CSx for 31 traits in East Asian population
Supplementary Data 13. Prediction accuracy of X-Wing and PRS-CSx European PRS using SNPs within and outside genomic regions annotated by local genetic correlations for 31 traits in East Asian population
Supplementary Data 14. Prediction accuracy of different PRS methods for 13 traits in admixed American population
Supplementary Data 15. Prediction accuracy of different PRS methods for 13 traits in African population
Supplementary Data 16. Prediction accuracy of X-Wing PRS with varying numbers of top regions for 31 traits in East Asian population
Supplementary Data 17. P-value for comparing the prediction accuracy of X-Wing PRS with varying numbers of top regions for 31 traits in East Asian population
Supplementary Data 18. Prediction accuracy of X-Wing PRS with varying numbers of top regions for 13 traits in admixed American population
Supplementary Data 19. P-value for comparing the prediction accuracy of X-Wing PRS with varying numbers of top regions for 13 traits in admixed American population
Supplementary Data 20. Prediction accuracy of X-Wing PRS with or without MHC region removed for 31 traits in East Asian population
Supplementary Data 21. Prediction accuracy of X-Wing PRS with varying upper bound of region size for 31 traits in East Asian population
Supplementary Data 22. Prediction accuracy of X-Wing and PRS-CSx PRS using tuning parameter
Supplementary Data 23. Prediction accuracy of GWAS summary statistics-based linearly combined PRS
Supplementary Data 24. Prediction accuracy of different PRS methods for type 2 diabetes in East Asians
Supplementary Data 25. Computational time and memory of X-Wing, PRS-CSx, and XPASS

## Sheet: Supplementary Data 1
Supplementary Data 1. Type I error rates under the infinitesimal model
Trait heritability	X-Wing	PESCA
0.001	0.029	0.002
0.004	0.033	0.008
0.007	0.027	0.035
0.01	0.047	0.034
Type I error rates denote the proportion of simulation repeats that correlated regions are identified under the null at significance level of 0.05. Here we assume an infinitesimal model where per-SNP heritability for all the SNPs are the same. Simulations under different parameters scenarios are repeated for 1000 times.

## Sheet: Supplementary Data 2
Supplementary Data 2. Type I error rates under the heritability enrichment model
Trait heritability	X-Wing	PESCA
0.001	0.03	0.002
0.004	0.042	0.02
0.007	0.049	0.031
0.01	0.044	0.044
Type I error rates denote the proportion of simulation repeats that correlated regions are identified under the null at significance level of 0.05. Here we assume a heritability enrichment model that 30% trait heritability assigned to 1000 randomly selected SNPs and 70% trait heritability assigned to other SNPs. Simulations under different parameters scenarios are repeated for 1000 times.

## Sheet: Supplementary Data 3
Supplementary Data 3. Type I error rates under the LDAK model
Trait heritability	X-Wing	PESCA
0.001	0.019	0.003
0.004	0.033	0.007
0.007	0.038	0.011
0.01	0.06	0.019
Type I error rates denote the proportion of simulation repeats that correlated regions are identified under the null at significance level of 0.05. Here we assume an LDAK genetic architecture, where the j-th SNP heritability is proportional to [fj(1-fj)]0.75*wj, fj and wj denote minor allele frequency and weight computed by the LDAK software, respectively. Simulations under different parameters s…

## Sheet: Supplementary Data 4
Supplementary Data 4. Type I error rates for binary traits
Trait heritability	X-Wing	PESCA
0.001	0.028	0.004
0.004	0.027	0.027
0.007	0.028	0.032
0.01	0.029	0.034
Type I error rates denote the proportion of simulation repeats that correlated regions are identified under the null at significance level of 0.05. Here we assume a liability threshold model that the disease status is determined by an unobserved continuous liability with sample prevalence being 0.5. The unobserved liability follows the infinitesimal model where per-SNP heritability for are all th…

## Sheet: Supplementary Data 5
Supplementary Data 5. Type I error rates under the infinitesimal model for whole genome SNPs
Trait heritability	X-Wing	PESCA
0.1	0.01	0.81
0.3	0.04	0.89
0.5	0.02	1
Type I error rates denote the proportion of simulation repeats that correlated regions are identified under the null at significance level of 0.05. Here we assume an infinitesimal model where per-SNP heritability for all the SNPs are the same. Simulations under different parameters scenarios are repeated for 100 times.

## Sheet: Supplementary Data 6
Supplementary Data 6. False positive rates under the heritability enrichment model for whole genome SNPs
Trait heritability	X-Wing	PESCA
0.1	0.004	0.583
0.3	0.006	0.48
0.5	0.002	0.444
False positive rates denote the proportion of identified regions which are not true signal regions. Here we assume a heritability enrichment model that 30% trait heritability assigned to 50 randomly selected signal regions and 70% trait heritability assigned to the remaining genome. Simulations under different parameters scenarios are repeated for 100 times.

## Sheet: Supplementary Data 7
Supplementary Data 7. Description of 31 anthropometric and blood panel traits
Abbreviation	Trait	N_UKB (EUR)	N_BBJ (EAS)	N_PAGE_total	UKB_Field	UKB_Neale_Sumstats_FileName	PAGE_GWASCatelog_StudyID	PolyPred_PRS_Coefficient_FileName	N_PAGE_African-American (Nmax=17,299)	N_PAGE_Hispanic/Latino (Nmax=22,216)	N_PAGE_Asian (Nmax=4,680)	N_PAGE_Native Hawaiian (Nmax=3,940)	N_PAGE_Native American (Nmax=652)	N_PAGE_Other (Nmax=1,052)
ALB	Albumin	315268	102223		30600	30600_irnt.gwas.imputed_v3.both_sexes.varorder.tsv.bgz
ALP	Alkaline phosphatase	344292	105030		30610	30610_irnt.gwas.imputed_v3.both_sexes.varorder.tsv.bgz
ALT	Alanine aminotransferase	344136	134182		30620	30620_raw.gwas.imputed_v3.both_sexes.varorder.tsv.bgz
AST	Aspartate transaminase	342990	134154		30650	30650_raw.gwas.imputed_v3.both_sexes.varorder.tsv.bgz
BAS	Basophil	349856	62076		30160	30160.gwas.imputed_v3.both_sexes.tsv.bgz
BMI	Body mass index	359983	158284	49335	21001	21001_irnt.gwas.imputed_v3.both_sexes.tsv.bgz	GCST008025	body_BMIz.PolyFun-pred.gz	17127	21955	4647	3936	645	1025
Ca	Calcium	315153	71701		30680	30680_irnt.gwas.imputed_v3.both_sexes.varorder.tsv.bgz
CR	Serum creatinine	344104	142097		30700	30700_raw.gwas.imputed_v3.both_sexes.varorder.tsv.bgz
CRP	C-reactive protein	343524	75391	28520	30710	30710_irnt.gwas.imputed_v3.both_sexes.varorder.tsv.bgz	GCST008055		8349	15912	1811	1777	574	97
DBP	Diastolic blood pressure	340162	136615	35433	4079	4079_raw.gwas.imputed_v3.both_sexes.tsv.bgz	GCST008029	bp_DIASTOLICadjMEDz.PolyFun-pred.gz	11380	21549	1086	0	636	782
EOS	Eosinophil	349856	62076		30150	30150.gwas.imputed_v3.both_sexes.tsv.bgz		blood_EOSINOPHIL_COUNT.PolyFun-pred.gz
GGT	γ-glutamyl transpeptidase	344104	118309		30730	30730_raw.gwas.imputed_v3.both_sexes.varorder.tsv.bgz
HB	Hemoglobin	350474	108769		30020	30020_raw.gwas.imputed_v3.both_sexes.tsv.bgz
HbA1c	HbA1c	344182	42790	11178	30750	30750_irnt.gwas.imputed_v3.both_sexes.varorder.tsv.bgz	GCST008034	biochemistry_HbA1c.PolyFun-pred.gz	559	10408	92	0	4	115
HCT	Hematocrit	350475	108757		30030	30030_raw.gwas.imputed_v3.both_sexes.tsv.bgz
HDL	HDL-cholesterol	315133	70657	33063	30760	30760_raw.gwas.imputed_v3.both_sexes.varorder.tsv.bgz	GCST008035	biochemistry_HDLcholesterol.PolyFun-pred.gz	10085	17751	2378	1912	604	333
HT	Height	360388	159095	49796	50	50_raw.gwas.imputed_v3.both_sexes.tsv.bgz	GCST008053	body_HEIGHTz.PolyFun-pred.gz	17286	22192	4680	3939	647	1052
LDL	LDL-cholesterol	343621	72866	32221	30780	30780_raw.gwas.imputed_v3.both_sexes.varorder.tsv.bgz	GCST008037	biochemistry_LDLdirect.PolyFun-pred.gz	9720	17373	2316	1900	591	321
LYM	Lymphocyte	349856	62076		30120	30120_irnt.gwas.imputed_v3.both_sexes.tsv.bgz		blood_LYMPHOCYTE_COUNT.PolyFun-pred.gz
MCH	Mean corpuscular hemoglobin	350472	108054		30050	30050_raw.gwas.imputed_v3.both_sexes.tsv.bgz		blood_MEAN_CORPUSCULAR_HEMOGLOBIN.PolyFun-pred.gz
MCHC	Mean corpuscular hemoglobin concentration	350468	108728	19803	30060	30060_raw.gwas.imputed_v3.both_sexes.tsv.bgz	GCST008038		3750	15522	128	0	20	383
MCV	Mean corpuscular volume	350473	108256		30040	30040_raw.gwas.imputed_v3.both_sexes.tsv.bgz
MON	Monocyte	349856	62076		30130	30130_irnt.gwas.imputed_v3.both_sexes.tsv.bgz		blood_MONOCYTE_COUNT.PolyFun-pred.gz
NEU	Neutrophil	349856	62076		30140	30140_irnt.gwas.imputed_v3.both_sexes.tsv.bgz
PLT	Platelet	350474	108208	29328	30080	30080_raw.gwas.imputed_v3.both_sexes.tsv.bgz	GCST008039	blood_PLATELET_COUNT.PolyFun-pred.gz	8850	18949	541	0	603	385
RBC	Red blood cell	350475	108794		30010	30010_raw.gwas.imputed_v3.both_sexes.tsv.bgz		blood_RED_COUNT.PolyFun-pred.gz
SBP	Systolic blood pressure	340159	136597	35433	4080	4080_raw.gwas.imputed_v3.both_sexes.tsv.bgz	GCST008044	bp_SYSTOLICadjMEDz.PolyFun-pred.gz	11380	21549	1086	0	636	782
TC	Total cholesterol	344278	128305	33185	30690	30690_raw.gwas.imputed_v3.both_sexes.varorder.tsv.bgz	GCST008045	biochemistry_Cholesterol.PolyFun-pred.gz	10137	17802	2387	1915	604	340
TG	Triglycerides	343992	105597	33096	30870	30870_raw.gwas.imputed_v3.both_sexes.varorder.tsv.bgz	GCST008046	biochemistry_Triglycerides.PolyFun-pred.gz	9980	17856	2381	1915	604	360
TP	Total protein	314921	113509		30860	30860_irnt.gwas.imputed_v3.both_sexes.varorder.tsv.bgz
WBC	White blood cell	350470	107964	28608	30000	30000_raw.gwas.imputed_v3.both_sexes.tsv.bgz	GCST008049	blood_WHITE_COUNT.PolyFun-pred.gz	8825	18251	543	0	606	383

## Sheet: Supplementary Data 8
Supplementary Data 8. Number of significant regions identified by X-Wing and PESCA in UKB-BBJ analysis
	X-Wing			PESCA
Abbreviation	# regions	# regions with positive correlation		# regions
ALB	92	89		33
ALP	137	133		56
ALT	62	62		37
AST	69	69		35
BAS	19	18		24
BMI	169	161		97
Ca	82	79		47
CR	154	152		72
CRP	35	32		10
DBP	79	75		35
EOS	136	133		32
GGT	106	104		63
HB	134	131		50
HbA1c	99	97		37
HCT	139	134		45
HDL	120	116		44
HT	467	450		319
LDL	68	61		31
LYM	137	133		44
MCH	207	198		111
MCHC	70	69		56
MCV	236	222		118
MON	154	145		53
NEU	123	116		37
PLT	278	272		120
RBC	212	206		92
SBP	77	77		47
TC	110	102		44
TG	112	107		43
TP	132	130		65
WBC	145	135		71

## Sheet: Supplementary Data 9
Supplementary Data 9. Cross-population genetic correlations in UKB-BBJ analysis
Abbreviation	h2_EUR	h2_EUR_se	h2_EAS	h2_EAS_se	gcov	gcov_se	prop_SNP	prop_gcov	gcov_enrichment	gcor	gcor_se	gcor_X-Wing	gcor_X-Wing_se	gcor_other	gcor_other_se
ALB	0.152	0.008	0.069	0.006	0.0680794	0.00496215	0.0027	0.2344	86.8148	0.668	0.032	0.909	0.037	0.61	0.034
ALP	0.258	0.024	0.138	0.029	0.0982997	0.00882257	0.0067	0.3903	58.2537	0.521	0.071	0.639	0.262	0.449	0.037
ALT	0.097	0.007	0.072	0.006	0.0509162	0.00494874	0.0022	0.3126	142.091	0.609	0.039	0.977	0.048	0.518	0.036
AST	0.067	0.005	0.078	0.006	0.0458298	0.00445038	0.0031	0.262	84.5161	0.631	0.038	1.029	0.031	0.53	0.033
BAS	0.04	0.002	0.132	0.015	0.0166248	0.00323015	0.0006	0.3281	546.833	0.228	0.037	0.832	0.091	0.178	0.034
BMI	0.28	0.009	0.198	0.007	0.149231	0.00626241	0.004	0.1857	46.425	0.635	0.015	0.996	0.025	0.601	0.015
Ca	0.144	0.011	0.062	0.008	0.054971	0.00518545	0.0025	0.2653	106.12	0.58	0.06	0.807	0.2	0.512	0.046
CR	0.131	0.007	0.138	0.007	0.0877933	0.00487734	0.0058	0.2627	45.2931	0.653	0.02	0.965	0.03	0.569	0.021
CRP	0.205	0.019	0.132	0.006	0.0496076	0.00574946	0.0009	0.333	370	0.302	0.026	0.871	0.077	0.257	0.021
DBP	0.159	0.006	0.078	0.005	0.0657607	0.00329759	0.0023	0.1322	57.4783	0.589	0.027	0.891	0.085	0.562	0.025
EOS	0.213	0.022	0.129	0.012	0.0943086	0.0102557	0.0037	0.4507	121.811	0.57	0.035	0.961	0.036	0.451	0.034
GGT	0.088	0.006	0.133	0.017	0.0724125	0.0076951	0.0049	0.368	75.102	0.669	0.039	0.967	0.018	0.508	0.041
HB	0.204	0.018	0.088	0.006	0.0842721	0.00545299	0.0033	0.2752	83.3939	0.629	0.036	0.991	0.028	0.561	0.036
HbA1c	0.247	0.017	0.156	0.014	0.112966	0.00981491	0.0044	0.3312	75.2727	0.576	0.039	0.845	0.109	0.492	0.032
HCT	0.184	0.012	0.094	0.006	0.0843434	0.00558541	0.0035	0.2962	84.6286	0.642	0.03	0.985	0.024	0.567	0.032
HDL	0.249	0.018	0.181	0.021	0.13485	0.012135	0.004	0.3901	97.525	0.635	0.032	0.884	0.042	0.535	0.035
HT	0.611	0.032	0.531	0.025	0.383303	0.0209502	0.0173	0.4859	28.0867	0.673	0.017	0.965	0.019	0.563	0.018
LDL	0.117	0.012	0.095	0.012	0.0539731	0.00889936	0.0023	0.3368	146.435	0.512	0.06	0.785	0.14	0.415	0.041
LYM	0.24	0.015	0.114	0.008	0.1071	0.00725891	0.0041	0.269	65.6098	0.647	0.037	1.014	0.023	0.56	0.038
MCH	0.24	0.03	0.18	0.018	0.139682	0.0148467	0.0071	0.5704	80.338	0.673	0.053	0.97	0.02	0.456	0.056
MCHC	0.058	0.007	0.08	0.008	0.0395786	0.0043742	0.0023	0.4276	185.913	0.578	0.045	0.968	0.04	0.438	0.044
MCV	0.274	0.028	0.2	0.017	0.161715	0.0153136	0.0076	0.6017	79.1711	0.69	0.042	0.955	0.023	0.508	0.044
MON	0.237	0.018	0.137	0.01	0.109536	0.00906255	0.0047	0.4167	88.6596	0.609	0.028	0.901	0.035	0.489	0.029
NEU	0.199	0.012	0.132	0.01	0.0978404	0.00661134	0.0049	0.2827	57.6939	0.604	0.028	0.951	0.027	0.513	0.03
PLT	0.294	0.02	0.195	0.021	0.157068	0.0110926	0.0089	0.4527	50.8652	0.655	0.037	0.922	0.027	0.538	0.042
RBC	0.245	0.015	0.145	0.01	0.129367	0.00891881	0.0062	0.401	64.6774	0.687	0.024	0.951	0.022	0.581	0.027
SBP	0.166	0.006	0.1	0.006	0.0788648	0.00407396	0.0039	0.1483	38.0256	0.612	0.023	1.041	0.027	0.56	0.023
TC	0.138	0.013	0.08	0.008	0.0680984	0.00811532	0.0044	0.4132	93.9091	0.648	0.043	0.885	0.061	0.515	0.036
TG	0.196	0.022	0.123	0.024	0.111255	0.0175938	0.004	0.4395	109.875	0.716	0.032	0.892	0.078	0.582	0.03
TP	0.179	0.009	0.112	0.007	0.0869129	0.00533803	0.0035	0.2883	82.3714	0.615	0.025	0.944	0.048	0.548	0.026
WBC	0.169	0.011	0.128	0.008	0.0943577	0.00783132	0.0046	0.2853	62.0217	0.642	0.031	0.989	0.028	0.551	0.028
Here h2_EUR and h2_EAS denote heritability estimates in Europeans and East Asians respectively, gcov denotes genetic covariance estimates, prop_SNP denotes the proportion of SNPs in regions identified by X-Wing, prop_gcov denotes the proportion of cross-population genetic covariance explained by these SNPs, gcor denotes global genetic correlation estimated using genome-wide data, gcor_Xing and gc…

[truncated: 16 more sheets: Supplementary Data 10, Supplementary Data 11, Supplementary Data 12, Supplementary Data 13, Supplementary Data 14, Supplementary Data 15, Supplementary Data 16, Supplementary Data 17, Supplementary Data 18, Supplementary Data 19, Supplementary Data 20, Supplementary Data 21, Supplementary Data 22, Supplementary Data 23, Supplementary Data 24, Supplementary Data 25]
